# Supplementary material for: Exploring the Impact of the Synthesis Variables Involved in the Polyurethane Aerogels-like Materials Design
Source: Gels. 2024 Mar 20;10(3):209. doi: 10.3390/gels10030209 (PMC10970664; doi:10.3390/gels10030209)
Supplement: Supplementary file 1 [file gels-10-00209-s001.zip]

Archive with 1 entries (1 files):
- gels-2914849-supplementary.pdf
